# Supplementary material for: Molecular-Based Taxonomic Inferences of Some Spider Mite Species of the Genus Oligonychus Berlese (Acari, Prostigmata, Tetranychidae)
Source: Insects. 2023 Feb 15;14(2):192. doi: 10.3390/insects14020192 (PMC9959262; doi:10.3390/insects14020192)
Supplement: Supplementary file 1 [file insects-14-00192-s001.zip]

Archive with 1 entries (1 files):
- insects-2186525-supplementary.pdf
